# Supplementary material for: Role of Rho/MRTF in Aggressive Vemurafenib-Resistant Murine Melanomas and Immune Checkpoint Upregulation
Source: Int J Mol Sci. 2023 Sep 7;24(18):13785. doi: 10.3390/ijms241813785 (PMC10531039; doi:10.3390/ijms241813785)
Supplement: Supplementary file 1 [file ijms-24-13785-s001.zip]

Archive with 1 entries (1 files):
- ijms-2570153-supplementary.pdf
